# Supplementary material for: Self-attenuating adenovirus enables production of recombinant adeno-associated virus for high manufacturing yield without contamination
Source: Nat Commun. 2022 Mar 7;13:1182. doi: 10.1038/s41467-022-28738-2 (PMC8901928; doi:10.1038/s41467-022-28738-2)
Supplement: Supplementary file 4 — Source data [file 41467_2022_28738_MOESM4_ESM.xlsx]

## Sheet: Figure 1b 
Figure 1: TESSA-AAV represses late adenoviral proteins and virus spread.
(b) Comparison of genome replication, determined by fibre-specific qPCR, between TESSA-AAV and Ad5-AAV in HEK293 cells treated with doxycycline or DMSO.
		4h		24h	48h	72h	96h		MOI100
				378981089280	1232280944640	1180315146240	1431679518720	DOX 0.5ug/mL	TESSA-AAV
				315585331200	1237833400320	1375639418880	1476693319680	DOX 0.5ug/mL	TESSA-AAV
				298906698240	1098755205120	1184879554560	1442567761920	DOX 0.5ug/mL	TESSA-AAV
		3.80095e+07		1.02867e+12	5688893030400	6872775966720	7104351191040	DMSO	TESSA-AAV
		3.16078e+07		1201446789120	7390728437760	6767093514240	7867061452800	DMSO	TESSA-AAV
		4.99853e+07		1244856268800	7225981009920	7842290319360	9321456844800	DMSO	TESSA-AAV
				156649259520	951516610560	2112512348160	190126111334400	DOX 0.5ug/mL	Ad5-AAV
				1.24204e+11	1000873728000	1525502638080	137295237427200	DOX 0.5ug/mL	Ad5-AAV
				185163989760	1175404677120	1511028725760	135992585318400	DOX 0.5ug/mL	Ad5-AAV
		1.91732e+07		136829640960	1226407219200	1452408053760	130716724838400	DMSO	Ad5-AAV
		3.05496e+07		151906049280	1086139975680	2.16954e+12	1.95259e+14	DMSO	Ad5-AAV
		2.68125e+07		177547219200	1011144314880	2.05413e+12	1.84872e+14	DMSO	Ad5-AAV
		TESSA-AAV (DMSO)			TESSA-AAV (Dox)			Ad5-AAV (DMSO)			Ad5-AAV (Dox)
	Hours post infection	Mean	SD	N	Mean	SD	N	Mean	SD	N	Mean	SD	N
	4	39900000	7620000	3	39900000	7620000	3	25500000	4730000	3	25500000	4730000	3
	24	1160000000000	93400000000	3	331000000000	34500000000	3	155000000000	16800000000	3	155000000000	24900000000	3
	48	6770000000000	766000000000	3	1190000000000	64300000000	3	1110000000000	89200000000	3	1040000000000	96000000000	3
	72	7160000000000	484000000000	3	1250000000000	91000000000	3	1890000000000	314000000000	3	1720000000000	280000000000	3
	96	8100000000000	920000000000	3	1450000000000	19200000000	3	2270000000000	202000000000	3	1990000000000	172000000000	3

## Sheet: Figure 1c
Figure 1: TESSA-AAV represses late adenoviral proteins and virus spread.
(c) Expression of TetR mRNA, as determined by RT-qPCR, from HEK293 cells infected with TESSA-AAV (MOI of 10) and treated with doxycycline or DMSO.
		DOX	DMSO
	24hpi	1951026880	283728020
		1858014240	324865100
		2074396000	389447560
	48hpi	74641715200	167512120
		23442726400	189746400
		25569546240	255011780
	72hpi	25258864640	76589235
		21115171840	187324060
		21802403840	138638590
	TetR mRNA copies per well
	TESSA	DOX			DMSO
	Hours post infection	Mean	SD	N	Mean	SD	N
	24hpi	1961145707	88600000	3	333000000	4.35122e+07	3
	48hpi	41200000000	23700000000	3	204000000	37133578	3
	72hpi	22700000000	1810000000	3	134000000	4.53169e+07	3

## Sheet: Figure 1d
Figure 1: TESSA-AAV represses late adenoviral proteins and virus spread.
(d) Expression of Hexon and fibre mRNA from TESSA-AAV in HEK293 cells treated with doxycycline or DMSO, as determined by RT-qPCR. Data is shown as the percentage of mRNA levels compared to the control Ad5-AAV.
				L2 Hexon (DOX)			L2 Hexon (DMSO)			L5 Fibre (DOX)			L5 Fibre (DMSO)
		Hours post infection	Mean	SD	N	Mean	SD	N	Mean	SD	N	Mean	SD	N
		24	107.138	8.81121	3	2.90219	0.628603	3	48.0493	1.94834	3	9.87122	2.14013	3
		48	76.6931	5.93134	3	0.928197	0.0570688	3	29.6547	0.628857	3	1.26738	0.184074	3
		72	78.9852	6.53288	3	0.966048	0.365018	3	37.3322	5.32933	3	0.822229	0.275501	3
		Fibre mRNA copies
		Ad5-AAV		TESSA-AAV
		DOX	DMSO	DOX	DMSO
		38908688	29402424	15977528	2.10206e+06	24hpi
		27867090	29551268	16193757	3.10323e+06	24hpi
		30883554	30719700	14753302	3.64657e+06	24hpi
		762420480	868655680	231911040	8665012	48hpi
		740718272	730173184	221581696	8818497	48hpi
		807778752	706996736	231803360	11740067	48hpi
		658585216	699312704	299645536	4.0599e+06	72hpi
		700062528	748742208	210721712	9763896	72hpi
		740373376	1088418944	273243456	7.03183e+06	72hpi
		Hexon mRNA copies
		Ad5-AAV		TESSA-AAV
		DOX	DMSO	DOX	DMSO
		93271760	62754412	89441896	1.44247e+06	24hpi
		70587488	71489464	85932856	2.24097e+06	24hpi
		68467888	78318416	73534896	2485520	24hpi
		1159159808	1335675520	1036258944	11502092	48hpi
		1298837504	1327734016	975267712	11762904	48hpi
		1283566080	1265362560	857995328	13201731	48hpi
		1086804352	1079433344	965989696	6.01822e+06	72hpi
		1176537600	1063030208	788038656	16610976	72hpi
		1083015552	1415606400	889097600	11743456	72hpi

## Sheet: Figure 1e
Figure 1: TESSA-AAV represses late adenoviral proteins and virus spread.
(e) Western blot detection of adenovirus structural proteins from HEK293 cells infected with TESSA-AAV (i) or Ad5-AAV (ii) used at an MOI of 10, and treated with DMSO or escalating doses of doxycycline.
	Sample	Treatment	Amount per lane
Lane 1	TESSA-AAV MOI10	DMSO	5 µL
Lane 2	TESSA-AAV MOI10	Doxycycline 0.1 ug/mL	5 µL
Lane 3	TESSA-AAV MOI10	Doxycycline 0.2 ug/mL	5 µL
Lane 4	TESSA-AAV MOI10	Doxycycline 0.5 ug/mL	5 µL
Lane 5	TESSA-AAV MOI10	Doxycycline 1.0 ug/mL	5 µL
Lane 6	TESSA-AAV MOI10	Doxycycline 2.0 ug/mL	5 µL
Lane 7	HEK293 lysate only		5 µL
Lane 8	Ad5-AAV MOI10	DMSO	5 µL
Lane 9	Ad5-AAV MOI10	Doxycycline 0.1 ug/mL	5 µL
Lane 10	Ad5-AAV MOI10	Doxycycline 0.2 ug/mL	5 µL
Lane 11	Ad5-AAV MOI10	Doxycycline 0.5 ug/mL	5 µL
Lane 12	Ad5-AAV MOI10	Doxycycline 1.0 ug/mL	5 µL
Lane 13	Ad5-AAV MOI10	Doxycycline 2.0 ug/mL	5 µL
Primary	Anti-Adenovirus Type 5 antibody (ab6982, Abcam, Cambridge, UK) and used at 1 in 50 dilution.
Secondary	Secondary anti-rabbit (Wes automated system (ProteinSimple, CA, USA)), used at 10 µL.

## Sheet: Figure 2a
Figure 2: TESSA2.0 enhances rAAV2 production in HEK293 cells.
(a) Production of rAAV2-EGFP in HEK293 cells using the TESSA2.0 vectors (TESSA-AAV and TESSA-RepCap2 used at an MOI of 25) versus transfection with the helper-free (HF) plasmids.
		Helper-free			TESSA2.0
	Hours post production	Mean	SD	N	Mean	SD	N
	48	12700	1742.13	3	239000	4194.79	3
	72	20700	6568.18	3	294000	54293.5	3
	96	8980	2043.34	3	337000	136204	3
	Cell count at point of production
	185000
	GC/mL
	Hours post production	Helper-free	TESSA2.0
	48	2.78551e+09	45147960000
	48	2.20932e+09	44168831250
	48	2.03004e+09	43247358750
	72	3.22879e+09	57067233750
	72	2.73929e+09	65127862500
	72	5.52659e+09	40966327500
	96	1.86006e+09	97985760000
	96	1.99039e+09	46281225000
	96	1.13131e+09	42942101250

## Sheet: Figure 2b
Figure 2: TESSA2.0 enhances rAAV2 production in HEK293 cells.
(b) TCID50 assay quantification of infectious adenovirus in crude rAAV2-EGFP preparations generated from the TESSA2.0 approach (DMSO-treated group) compared to treatment with doxycycline.
	TESSA2.0
	DOX	DMSO
	1000000000	12.6
	794000000	7.94
	631000000	12.6

## Sheet: Figure 2d ii)
Figure 2: TESSA2.0 enhances rAAV2 production in HEK293 cells.
d ii) flow cytometry of HEK293 and U87 cells transduced with crude preparations of rAAV2-EGFP derived from the TESSA2.0 or HF approach.
	HEK293 cells MFI (median)			HEK293 cells % EGFP positive
	TESSA2.0	HF		TESSA2.0	HF
	77061	2472		97.211	53.856
	71175	2314		96.272	54.336
	71158	2328		96.773	54.776
	U87 cells MFI (median)			U87 cells % EGFP positive
	TESSA2.0	HF		TESSA2.0	HF
	26218	15135		91.933	93.881
	25952	14482		93.347	93.315
	27079	12097		91.941	91.241

## Sheet: Figure 2e
Figure 2: TESSA2.0 enhances rAAV2 production in HEK293 cells.
(e) Efficiency of cellular uptake of rAAV2-EGFP particles derived from TESSA2.0 compared to HF.
	Clarified lysate			Purified
	HF	TESSA2.0		HF	TESSA2.0
	0.700314	4.77289		0.895679	4.05642
	0.824576	5.51739		1.04333	4.33605
	1.47511	4.5852		1.06099	4.62147
Sample Name			Technical replicate 1	Technical replicate 2	Average	DNC Conc ng/ul	Total DNA (200uL eluent volume)	Copies per ng
rAAV2 Crude (HF)	Biological replicate 1		55374.7	66127.9	60751.3	13.7	2740	22.172
	Biological replicate 2		80902.5	79911.4	80407	15.4	3080	26.1062
	Biological replicate 3		174343	180594	177468	19	3800	46.7021
rAAV2 Crude (TESSA2.0)	Biological replicate 1		348577	346530	347553	11.5	2300	151.11
	Biological replicate 2		393693	451764	422728	12.1	2420	174.681
	Biological replicate 3		420868	415299	418083	14.4	2880	145.168
rAAV2 Purified (TESSA2.0)	Biological replicate 1		82927.1	82433.9	82680.5	11.6	2320	35.6382
	Biological replicate 2		108537	106318	107428	14.1	2820	38.0949
	Biological replicate 3		131190	117297	124244	15.3	3060	40.6025
rAAV2 Purified (HF)	Biological replicate 1		17003.6	19823.7	18413.7	11.7	2340	7.8691
	Biological replicate 2		20122.7	20209.2	20166	11	2200	9.16634
	Biological replicate 3		19976.6	21037.7	20507.1	11	2200	9.32143

## Sheet: Figure 2f
Figure 2: TESSA2.0 enhances rAAV2 production in HEK293 cells.
(f) Transduction potency of rAAV2-EGFP derived from TESSA2.0 compared to a control rAAV2-EGFP reference stock (Vector BioLabs). Transduction quantified by the TCID50 assay in HEK293 cells
	GC/TCID50 ratio
	TESSA2.0	rAAV2 Ref
	31.6	200
	25.1	200
	12.6	158
	TCID50/mL
	rAAV2 from	TESSA2.0	Ref rAAV2
	replicate 1	3160000	501000
	replicate 2	3980000	501000
	replicate 3	7940000	631000
	Vector GC/mL
	100000000

## Sheet: Figure 2g
Figure 2: TESSA2.0 enhances rAAV2 production in HEK293 cells.
(g) Transduction potency of rAAV2-EGFP derived from TESSA2.0 compared to a control rAAV2-EGFP reference stock (Vector BioLabs). Transduction quantified by the TCID50 assay in HeLa RC32 cells aided by wt Ad5
	TESSA2.0	rAAV2 Ref
	31.6	251
	50	200
	39.8	126
	6.33	79.4
	10	100
	5	79.4
	TCID50/mL				TCID50/mL
	rAAV2 from	TESSA2.0	Ref rAAV2		rAAV2 from	TESSA2.0	Ref rAAV2
	replicate 1	15800000	1260000		replicate 1	316000	39800
	replicate 2	10000000	1000000		replicate 2	200000	50100
	replicate 3	20000000	1260000		replicate 3	251000	79400
	Vector GC/mL				Vector GC/mL
	100000000				10000000

[truncated: 47 more sheets: Figure 3a i), Figure 3a ii), Figure 3a iv), Figure 3b i), Figure 3b ii), Figure 3b iii), Figure 3c i), Figure 3c ii), Figure 3c iii), Figure 4b, Figure 4c, Figure 4d, Figure 4e, Figure 4f, Figure 4g, Figure 4h, Figure 4i, Figure 4j, Supplementary Fig 1c, Supplementary Fig 1d …]
